# Supplementary material for: Insights Into Mechanisms of Biofilm Formation in Acinetobacter baumannii and Implications for Uropathogenesis
Source: Front Cell Infect Microbiol. 2020 May 29;10:253. doi: 10.3389/fcimb.2020.00253 (PMC7273844; doi:10.3389/fcimb.2020.00253)
Supplement: Supplementary file 2 [file Table_2.XLSX]

## Sheet: Table S2
Supplementary Table 2. Genes reported to be proteomically up-regulated in biofilm/pellicle cells. Compilation of the ATCC 17978 gene name, ATCC 17978 gene IDs, initial called gene ID or gene accession number (if identified in another A. baumannii strain), gene description, protein fold change or protein spectral match (PSM) of biofilm/pellicle cells compared to exponential phase control cells, re…
Gene Name	ATCC 17978 Gene ID	Initial Call Gene ID	Protein description	Fold change biofilm/pellicle vs. exponential phase cells (unless indicated by PSM)	Publication	Strain	Conditions
	A1S_0009		putative RND type efflux pump	3.27976	Cabral 2011	ATCC 17978	24 hr biofilm, continuous flow microfermentor on Pyrex slide at 37C
	A1S_0009		RND type efflux pump involved in aminoglycoside resistance (AdeT)	3.22727	Kentache 2017	ATCC 17978	4 day pellicle, stationary at 37C
ileS	A1S_0020		isoleucyl-tRNA synthetase	2.27426	Kentache 2017	ATCC 17978	4 day pellicle, stationary at 37C
wza	A1S_0051		polysaccharide export protein	2.38757	Kentache 2017	ATCC 17978	4 day pellicle, stationary at 37C
asmE	A1S_0060		Amylovoran glycosyltransferase AmsE	4.15217	Kentache 2017	ATCC 17978	4 day pellicle, stationary at 37C
lldD	A1S_0069		L-lactate dehydrogenase, FMN linked	3.91525	Kentache 2017	ATCC 17978	4 day pellicle, stationary at 37C
tyrB	A1S_0071		tyrosine aminotransferase, tyrosine repressible, PLP-dependent	2.06107	Kentache 2017	ATCC 17978	4 day pellicle, stationary at 37C
	A1S_0095		d-amino acid dehydrogenase small subunit	2.105	Cabral 2011	ATCC 17978	24 hr biofilm, continuous flow microfermentor on Pyrex slide at 37C
	A1S_0104		acetyl-coA synthetase/AMP-(fatty) acid ligase	3.95189	Kentache 2017	ATCC 17978	4 day pellicle, stationary at 37C
	A1S_0105		acyl-CoA dehydrogenase	2.97935	Kentache 2017	ATCC 17978	4 day pellicle, stationary at 37C
	A1S_0106		enoyl-CoA hydratase/isomerase	6.64502	Kentache 2017	ATCC 17978	4 day pellicle, stationary at 37C
	A1S_0116		efflux pump membrane transporter (RND superfamily)	3.48603	Kentache 2017	ATCC 17978	4 day pellicle, stationary at 37C
	A1S_0117		porin (in strain AYE)	7.95455	Kentache 2017	ATCC 17978	4 day pellicle, stationary at 37C
	A1S_0118		NAD-dependent epimerase/dehydratase; Carboxylesterase]	4.8951	Kentache 2017	ATCC 17978	4 day pellicle, stationary at 37C
	A1S_0124		ATPase involved in chromosome partitioning (ParA family ATPase)	6.44518	Kentache 2017	ATCC 17978	4 day pellicle, stationary at 37C
	A1S_0137		cell division protein in strain 1656	2.3643	Kentache 2017	ATCC 17978	4 day pellicle, stationary at 37C
sfcA	A1S_0140	gi|169797658	NAD-linked malate dehydrogenase	2.054	Shin 2009	1656-2	24 hr biofilm, static at 37C in polystyrene dish
	A1S_0151		AtpF membrane-bound ATP synthase. F0 sector. subunit b	32	Chabane 2014	A061	5 day pellicle, stationary at 25C
oprC	A1S_0170		outer membrane copper receptor (OprC)	5.85629	Kentache 2017	ATCC 17978	4 day pellicle, stationary at 37C
oprC	A1S_0170	gi|169632179	Putative outer membrane copper receptor (OprC)	2.9	Marti 2011	A077	5 day pellicle, stationary at 25C
oprC	A1S_0170	gi|184156512	Outer membrane receptor protein, mostly Fe transport	7.468	Shin 2009	1656-2	24 hr biofilm, static at 37C in polystyrene dish
terC	A1S_0190		membrane protein TerC	2.14411	Kentache 2017	ATCC 17978	4 day pellicle, stationary at 37C
oprD	A1S_0201		outer membrane protein outer membrane OprD family porin [Pseudomonas denitrificans] 45%	3.30014	Kentache 2017	ATCC 17978	4 day pellicle, stationary at 37C
oprD	A1S_0201	gi|169797605	Putative outer membrane protein (OprD)	2	Marti 2011	A077	5 day pellicle, stationary at 25C
oprD	A1S_0201	gi|169797605	Putative outer membrane protein (OprD)	2	Marti 2011	A077	5 day pellicle, stationary at 25C
oprD	A1S_0201	gi|260551108	OprD	2.4	Marti 2011	A077	5 day pellicle, stationary at 25C
glnK	A1S_0218		regulatory protein, P-II 2	3.55319	Kentache 2017	ATCC 17978	4 day pellicle, stationary at 37C
	A1S_0225		conserved hypothetical protein	2.29099	Kentache 2017	ATCC 17978	4 day pellicle, stationary at 37C
pepA	A1S_0227		aminopeptidase A	8.53741	Kentache 2017	ATCC 17978	4 day pellicle, stationary at 37C
gacA	A1S_0236		response regulator (Global antibiotic and cyanide control protein, LuxR/UhpA family)	4.37376	Kentache 2017	ATCC 17978	4 day pellicle, stationary at 37C
thrC	A1S_0238		threonine synthase, pyridoxal-5'-phosphate-dependent enzyme	2	Kentache 2017	ATCC 17978	4 day pellicle, stationary at 37C
hom	A1S_0239		homoserine dehydrogenase	3.45312	Kentache 2017	ATCC 17978	4 day pellicle, stationary at 37C
feoB	A1S_0243		ferrous iron transport protein B (FeoB)	2.5283	Kentache 2017	ATCC 17978	4 day pellicle, stationary at 37C
	A1S_0268		DNA binding protein	2.07194	Kentache 2017	ATCC 17978	4 day pellicle, stationary at 37C
rplJ	A1S_0285		RplJ 50S ribosomal protein L10	PSM 54	Chabane 2014	A061	5 day pellicle, stationary at 25C
	A1S_0290		alpha/beta superfamily hydrolase/acyltransferase in strain ACICU)	3.44715	Kentache 2017	ATCC 17978	4 day pellicle, stationary at 37C
ompW	A1S_0292		putative outer membrane protein W	PSM 11	Chabane 2014	A061	5 day pellicle, stationary at 25C
ompW	A1S_0292		putative outer membrane protein W	PSM 4	Chabane 2014	A077	5 day pellicle, stationary at 25C
ompW	A1S_0292		outer membrane protein W	3.41137	Kentache 2017	ATCC 17978	4 day pellicle, stationary at 37C
	A1S_0306		fatty acid oxidation complex α-subunit	2.15	Cabral 2011	ATCC 17978	24 hr biofilm, continuous flow microfermentor on Pyrex slide at 37C
ubiB	A1S_0348		2-octaprenylphenol hydroxylase of ubiquinone biosynthetic pathway	2.37017	Kentache 2017	ATCC 17978	4 day pellicle, stationary at 37C
	A1S_0350	gi|126640428	S-adenosylmethionine: 2-DMK methyltransferase and 2-octaprenyl-6-methoxy-14-benzoquinone methylase	1.6	Marti 2011	A077	5 day pellicle, stationary at 25C
corC	A1S_0375		magnesium and cobalt efflux protein	15.1471	Kentache 2017	ATCC 17978	4 day pellicle, stationary at 37C
etfD	A1S_0378		electron transfer flavoprotein-ubiquinone oxidoreductase (ETF-QO)	3.47107	Kentache 2017	ATCC 17978	4 day pellicle, stationary at 37C
etfD	A1S_0378		electron transfer flavoprotein-ubiquinone oxidoreductase (ETF-QO)	4.38776	Kentache 2017	ATCC 17978	4 day pellicle, stationary at 37C
	A1S_0388		glutathione-dependent formaldehyde-activating enzyme family protein in strain ABBFA	3.96154	Kentache 2017	ATCC 17978	4 day pellicle, stationary at 37C
	A1S_0410		hca cluster transcriptional activator (LysR family)	3.42593	Kentache 2017	ATCC 17978	4 day pellicle, stationary at 37C
	A1S_0422	gi|126640495	AraC family transcriptional regulator	1.8	Marti 2011	A077	5 day pellicle, stationary at 25C
gltP	A1S_0429		glutamate:aspartate symport protein (DAACS family)	3.47826	Kentache 2017	ATCC 17978	4 day pellicle, stationary at 37C
	A1S_0436		Zn-dependent hydrolases of the beta-lactamase fold (in strain AB900)	2.5211	Kentache 2017	ATCC 17978	4 day pellicle, stationary at 37C
tonB	A1S_0452		TonB	5.72687	Kentache 2017	ATCC 17978	4 day pellicle, stationary at 37C
exbB	A1S_0453		biopolymer transport protein (ExbB)	5.97938	Kentache 2017	ATCC 17978	4 day pellicle, stationary at 37C
	A1S_0474		ferric siderophore receptor protein	3.1746	Kentache 2017	ATCC 17978	4 day pellicle, stationary at 37C
	A1S_0474	gi|126640547	Putative ferric siderophore receptor protein	1.8	Marti 2011	A077	5 day pellicle, stationary at 25C
	A1S_0474	gi|126640547	Putative ferric siderophore receptor protein	2.8	Marti 2011	A077	5 day pellicle, stationary at 25C
edd	A1S_0483		phosphogluconate dehydratase (6-phosphogluconate dehydratase)	2.41901	Kentache 2017	ATCC 17978	4 day pellicle, stationary at 37C
eda	A1S_0484		4-hydroxy-2-oxoglutarate aldolase (2-keto-4-hydroxyglutarate aldolase) (KHG-aldolase)	2.42469	Kentache 2017	ATCC 17978	4 day pellicle, stationary at 37C
gntT	A1S_0485		high-affinity gluconate permease (GntP family)	4.1811	Kentache 2017	ATCC 17978	4 day pellicle, stationary at 37C
gntK	A1S_0486		thermoresistant gluconokinase (Gluconate kinase)	5.97701	Kentache 2017	ATCC 17978	4 day pellicle, stationary at 37C
bamB	A1S_0505		outer membrane assembly lipoprotein BamB	3.02128	Kentache 2017	ATCC 17978	4 day pellicle, stationary at 37C
leuS	A1S_0541		leucyl-tRNA synthetase (part 2)	2.00342	Kentache 2017	ATCC 17978	4 day pellicle, stationary at 37C
	A1S_0552		glutamyl-tRNA amidotransferase [Vibrio navarrensis] 38%	2.03585	Kentache 2017	ATCC 17978	4 day pellicle, stationary at 37C
	A1S_0556		lipoprotein [Psychrobacter sp. JCM 18901 34%	4.16342	Kentache 2017	ATCC 17978	4 day pellicle, stationary at 37C
rplT	A1S_0597		RplT 50S ribosomal protein L20.	PSM 12	Chabane 2014	A077	5 day pellicle, stationary at 25C
rplT	A1S_0597		RplT 50S ribosomal protein L20.	PSM 17	Chabane 2014	A132	5 day pellicle, stationary at 25C
rplT	A1S_0597		RplT 50S ribosomal protein L20.	PSM 54	Chabane 2014	A061	5 day pellicle, stationary at 25C
vacJ	A1S_0622		lipoprotein precursor (VacJ) transmembrane	3.39152	Kentache 2017	ATCC 17978	4 day pellicle, stationary at 37C
hisC	A1S_0688		histidinol-phosphate aminotransferase	2.755	Kentache 2017	ATCC 17978	4 day pellicle, stationary at 37C
filF	A1S_0695		pilus assembly protein (FilF)	2.77719	Kentache 2017	ATCC 17978	4 day pellicle, stationary at 37C
fliF	A1S_0695	gi|169797112	Putative pilus assembly protein (FilF)	2.2	Marti 2011	A077	5 day pellicle, stationary at 25C
fliF	A1S_0695	gi|169797112	Putative pilus assembly protein (FilF)	2.6	Marti 2011	A077	5 day pellicle, stationary at 25C
fliF	A1S_0695	gi|169634267	Putative pilus assembly protein (FilF)	2.7	Marti 2011	A077	5 day pellicle, stationary at 25C
fliF	A1S_0695	gi|169797112	Putative pilus assembly protein (FilF)	3.1	Marti 2011	A077	5 day pellicle, stationary at 25C
nuoF	A1S_0756		NADH dehydrogenase I chain F	2.74775	Kentache 2017	ATCC 17978	4 day pellicle, stationary at 37C
nuoL	A1S_0762		NADH dehydrogenase I chain L	2.74286	Kentache 2017	ATCC 17978	4 day pellicle, stationary at 37C
	A1S_0771		conserved hypothetical protein; membrane protein	4.35252	Kentache 2017	ATCC 17978	4 day pellicle, stationary at 37C
	A1S_0779		conserved hypothetical protein	PSM 30	Chabane 2014	A077	5 day pellicle, stationary at 25C
	A1S_0779		conserved hypothetical protein	PSM 39	Chabane 2014	A061	5 day pellicle, stationary at 25C
	A1S_0779		conserved hypothetical protein	PSM 68	Chabane 2014	A132	5 day pellicle, stationary at 25C
	A1S_0798		cell division protein (ZipA-like)	3.60163	Kentache 2017	ATCC 17978	4 day pellicle, stationary at 37C
fabD	A1S_0817		malonyl-CoA-[acyl-carrier-protein] transacylase	2.18579	Kentache 2017	ATCC 17978	4 day pellicle, stationary at 37C
fabG	A1S_0818		3-oxoacyl-[acyl-carrier-protein] reductase	2.30469	Kentache 2017	ATCC 17978	4 day pellicle, stationary at 37C
lysM	A1S_0820		peptidoglycan-binding LysM	PSM 10	Chabane 2014	A077	5 day pellicle, stationary at 25C
lysM	A1S_0820		peptidoglycan-binding LysM	PSM 19	Chabane 2014	A132	5 day pellicle, stationary at 25C
lysM	A1S_0820		peptidoglycan-binding LysM	PSM 47	Chabane 2014	A061	5 day pellicle, stationary at 25C
lysM	A1S_0820		peptidoglycan-binding LysM	2.02804	Kentache 2017	ATCC 17978	4 day pellicle, stationary at 37C
lolB	A1S_0835		LolB outer-membrane lipoprotein precursor	PSM 7	Chabane 2014	A061	5 day pellicle, stationary at 25C
lolB	A1S_0835		LolB outer-membrane lipoprotein precursor	PSM 9	Chabane 2014	A077	5 day pellicle, stationary at 25C
lolB	A1S_0835		LolB outer-membrane lipoprotein precursor	PSM 9	Chabane 2014	A132	5 day pellicle, stationary at 25C
bamD	A1S_0840		outer membrane assembly lipoprotein BamD	2.86957	Kentache 2017	ATCC 17978	4 day pellicle, stationary at 37C
rpsG	A1S_0867		RpsG 30S ribosomal protein S7	PSM 2	Chabane 2014	A132	5 day pellicle, stationary at 25C
rpsG	A1S_0867		RpsG 30S ribosomal protein S7	PSM 50	Chabane 2014	A061	5 day pellicle, stationary at 25C
rpsG	A1S_0867		RpsG 30S ribosomal protein S7	PSM 7	Chabane 2014	A077	5 day pellicle, stationary at 25C
tufA	A1S_0869		TufA protein chain elongation factor EF-Tu	PSM 11	Chabane 2014	A077	5 day pellicle, stationary at 25C
tufA	A1S_0869		TufA protein chain elongation factor EF-Tu	PSM 45	Chabane 2014	A061	5 day pellicle, stationary at 25C
secA	A1S_0882		preprotein translocase subunit SecA in strain SP, ADP1 Id 72%	2.41748	Kentache 2017	ATCC 17978	4 day pellicle, stationary at 37C
	A1S_0883		phospholipid/glycerol acyltransferase in strain AB900	2.83436	Kentache 2017	ATCC 17978	4 day pellicle, stationary at 37C
bamE	A1S_0894		outer membrane assembly lipoprotein BamE	2.84585	Kentache 2017	ATCC 17978	4 day pellicle, stationary at 37C
	A1S_0911		hypothetical protein; exported protein	4.18535	Kentache 2017	ATCC 17978	4 day pellicle, stationary at 37C
	A1S_0913		conserved hypothetical protein	2.45566	Kentache 2017	ATCC 17978	4 day pellicle, stationary at 37C
	A1S_0965		mutarotase precursor	2.91682	Cabral 2011	ATCC 17978	24 hr biofilm, continuous flow microfermentor on Pyrex slide at 37C
	A1S_0975		conserved hypothetical protein (part 1)	2.06094	Kentache 2017	ATCC 17978	4 day pellicle, stationary at 37C
fepA	A1S_0980		outer membrane receptor FepA	3.70853	Cabral 2011	ATCC 17978	24 hr biofilm, continuous flow microfermentor on Pyrex slide at 37C
pfeA	A1S_0980		ferric enterobactin receptor precursor (part 1)	2.98765	Kentache 2017	ATCC 17978	4 day pellicle, stationary at 37C
pfeA	A1S_0981		ferric enterobactin receptor precursor (part 2)	2.83663	Kentache 2017	ATCC 17978	4 day pellicle, stationary at 37C
fepA	A1S_0981	gi|169633929	Outer membrane receptor (FepA)	2	Marti 2011	A077	5 day pellicle, stationary at 25C
	A1S_0984		carbonic anhydrase	2.46988	Kentache 2017	ATCC 17978	4 day pellicle, stationary at 37C
	A1S_0986		transport protein (ABC superfamily, atp_bind)	3.25524	Kentache 2017	ATCC 17978	4 day pellicle, stationary at 37C
wzi	A1S_0999		Uncharacterized 55.8 kDa protein in cps region (Capsule assembly protein Wzi)	3.35312	Kentache 2017	ATCC 17978	4 day pellicle, stationary at 37C
	A1S_1009		lipoprotein (part 1)	8.45411	Kentache 2017	ATCC 17978	4 day pellicle, stationary at 37C
	A1S_1021		signal peptide	6.82741	Kentache 2017	ATCC 17978	4 day pellicle, stationary at 37C
	A1S_1050		periplasmic or secreted lipoprotein in strain ACICU	2.89062	Kentache 2017	ATCC 17978	4 day pellicle, stationary at 37C
	A1S_1062		FMN oxidoreductase	5.09375	Kentache 2017	ATCC 17978	4 day pellicle, stationary at 37C
	A1S_1063		TonB-dependent siderophore receptor precursor	7.71552	Kentache 2017	ATCC 17978	4 day pellicle, stationary at 37C
	A1S_1063	gi|239503323	Outer membrane receptor protein, mostly Fe transport	1.9	Marti 2011	A077	5 day pellicle, stationary at 25C
	A1S_1079		2,4-dichlorophenol 6-monooxygenase	2.33051	Kentache 2017	ATCC 17978	4 day pellicle, stationary at 37C
	A1S_1080		lipoprotein	4.846	Kentache 2017	ATCC 17978	4 day pellicle, stationary at 37C
hisZ	A1S_1178		ATP phosphoribosyltransferase	2.9386	Kentache 2017	ATCC 17978	4 day pellicle, stationary at 37C
vfr	A1S_1182		cyclic AMP receptor protein	4.23256	Kentache 2017	ATCC 17978	4 day pellicle, stationary at 37C
	A1S_1183		conserved hypothetical protein	PSM 28	Chabane 2014	A077	5 day pellicle, stationary at 25C
	A1S_1183		conserved hypothetical protein	PSM 39	Chabane 2014	A132	5 day pellicle, stationary at 25C
	A1S_1183		conserved hypothetical protein	PSM 47	Chabane 2014	A061	5 day pellicle, stationary at 25C
ompA	A1S_1193		OmpA/MotB	4.48718	Kentache 2017	ATCC 17978	4 day pellicle, stationary at 37C
	A1S_1230		phage head morphogenesis protein, SPP1 gp7 in strain ACICU	3.50898	Kentache 2017	ATCC 17978	4 day pellicle, stationary at 37C
lptB	A1S_1240		lipopolysaccharide transport protein B (ABC superfamily, atp_bind) (LptB)	2.33096	Kentache 2017	ATCC 17978	4 day pellicle, stationary at 37C
	A1S_1266		manganese transporter NRAMP	5.49401	Kentache 2017	ATCC 17978	4 day pellicle, stationary at 37C
	A1S_1267		lactam utilization protein	7.36196	Kentache 2017	ATCC 17978	4 day pellicle, stationary at 37C
	A1S_1268		Acetyl-/propionyl-coenzyme A carboxylase alpha chain [Beauveria bassiana D1-5] 68%	5.34483	Kentache 2017	ATCC 17978	4 day pellicle, stationary at 37C
	A1S_1269		allophanate hydrolase subunit 1 and 2	6.54639	Kentache 2017	ATCC 17978	4 day pellicle, stationary at 37C
bccA	A1S_1270		Acetyl-/propionyl-coenzyme A carboxylase alpha chain	6.75063	Kentache 2017	ATCC 17978	4 day pellicle, stationary at 37C
	A1S_1273		polyketide cyclase chez Alkanindiges illinoisensis 72 %	3.45055	Kentache 2017	ATCC 17978	4 day pellicle, stationary at 37C
vipB	A1S_1295		secretion system protein (EvpB-like) in strain AB056	3.63014	Kentache 2017	ATCC 17978	4 day pellicle, stationary at 37C
	A1S_1301		type VI secretion-associated protein	6.08696	Kentache 2017	ATCC 17978	4 day pellicle, stationary at 37C
tssM	A1S_1302		type VI secretion-associated protein TssM	2.97561	Kentache 2017	ATCC 17978	4 day pellicle, stationary at 37C
tssA	A1S_1308		type VI secretion-associated protein, ImpA family in strain AB0075	2.94118	Kentache 2017	ATCC 17978	4 day pellicle, stationary at 37C
tssK	A1S_1309		type VI secretion-associated protein	4.28135	Kentache 2017	ATCC 17978	4 day pellicle, stationary at 37C
	A1S_1319		BCR family protein (in strain ABBFA)	2.70065	Kentache 2017	ATCC 17978	4 day pellicle, stationary at 37C
paaZ	A1S_1335		aldehyde dehydrogenase, phenylacetic acid degradation	8.4083	Kentache 2017	ATCC 17978	4 day pellicle, stationary at 37C
paaA	A1S_1336		subunit of Phenylacetate-CoA oxygenase, phenylacetic acid degradation	20.5822	Kentache 2017	ATCC 17978	4 day pellicle, stationary at 37C
paaB	A1S_1337		subunit of Phenylacetate-CoA oxygenase, phenylacetic acid degradation	41.0778	Kentache 2017	ATCC 17978	4 day pellicle, stationary at 37C
paaC	A1S_1338		subunit of Phenylacetate-CoA oxygenase, phenylacetic acid degradation	PSM 22	Chabane 2014	A132	5 day pellicle, stationary at 25C
paaC	A1S_1338		subunit of Phenylacetate-CoA oxygenase, phenylacetic acid degradation	14.9552	Kentache 2017	ATCC 17978	4 day pellicle, stationary at 37C
paaE	A1S_1340		phenylacetic acid degradation protein with NADP-linked	2.46027	Kentache 2017	ATCC 17978	4 day pellicle, stationary at 37C
paaF	A1S_1341		enoyl-CoA hydratase, phenylacetic acid degradation	16.9628	Kentache 2017	ATCC 17978	4 day pellicle, stationary at 37C
paaG	A1S_1342		enoyl-CoA hydratase, phenylacetic acid degradation	19.1339	Kentache 2017	ATCC 17978	4 day pellicle, stationary at 37C
paaH	A1S_1343		3-hydroxybutyryl-CoA dehydrogenase, phenylacetic acid degradation	7.35537	Kentache 2017	ATCC 17978	4 day pellicle, stationary at 37C
paaJ	A1S_1344		beta-ketoadipyl CoA thiolase	11.2264	Kentache 2017	ATCC 17978	4 day pellicle, stationary at 37C
paaX	A1S_1347		Phenylacetic acid degradation operon negative regulatory protein	16.7927	Kentache 2017	ATCC 17978	4 day pellicle, stationary at 37C
	A1S_1372		Hydroxymethylglutaryl-CoA lyase (HMG-CoA lyase) (HL)	3.95147	Kentache 2017	ATCC 17978	4 day pellicle, stationary at 37C
mgh	A1S_1374		3-methylglutaconyl-CoA hydratase	6.21908	Kentache 2017	ATCC 17978	4 day pellicle, stationary at 37C
	A1S_1375	gi|126641421	Putative Propiony-CoA carboxylase (Beta subunit)	4.1	Marti 2011	A077	5 day pellicle, stationary at 25C
	A1S_1376		Acyl-CoA dehydrogenase	6.73276	Kentache 2017	ATCC 17978	4 day pellicle, stationary at 37C
katE	A1S_1386		Catalase hydroperoxidase II	12.9643	Kentache 2017	ATCC 17978	4 day pellicle, stationary at 37C
	A1S_1387		Short-chain dehydrogenase/reductase	5.97297	Kentache 2017	ATCC 17978	4 day pellicle, stationary at 37C
	A1S_1461		conserved hypothetical protein; exported protein	4.50632	Kentache 2017	ATCC 17978	4 day pellicle, stationary at 37C
	A1S_1462	gi|126641508	Hypothetical protein	2.6	Marti 2011	A077	5 day pellicle, stationary at 25C
cysE	A1S_1463		serine acetyltransferase	3.97527	Kentache 2017	ATCC 17978	4 day pellicle, stationary at 37C
aspQ	A1S_1466		glutaminase-asparaginase	7.25893	Kentache 2017	ATCC 17978	4 day pellicle, stationary at 37C
	A1S_1467		glutamate symport transmembrane protein	6.03419	Kentache 2017	ATCC 17978	4 day pellicle, stationary at 37C
papC	A1S_1508	gi|184158735	P pilus assembly protein, porin PapC	1.6	Marti 2011	A077	5 day pellicle, stationary at 25C
papC	A1S_1508	gi|184158131	P pilus assembly protein, porin PapC	3.2	Marti 2011	A077	5 day pellicle, stationary at 25C
papD	A1S_1509	gi|184158132	P pilus assembly protein, chaperone PapD	2.8	Marti 2011	A077	5 day pellicle, stationary at 25C
papE	A1S_1510		fragment of putative fimbrial protein precursor (Pilin)	PSM 28	Chabane 2014	A132	5 day pellicle, stationary at 25C
papE	A1S_1510		fragment of putative fimbrial protein precursor (Pilin)	PSM 35	Chabane 2014	A077	5 day pellicle, stationary at 25C
papE	A1S_1510		fragment of putative fimbrial protein precursor (Pilin)	PSM 67	Chabane 2014	A061	5 day pellicle, stationary at 25C
	A1S_1523		putative signal peptide	2.14931	Cabral 2011	ATCC 17978	24 hr biofilm, continuous flow microfermentor on Pyrex slide at 37C
putP	A1S_1530		SSS family, major sodium/proline symporter	2.91935	Kentache 2017	ATCC 17978	4 day pellicle, stationary at 37C
	A1S_1536		nucleoprotein/polynucleotide-associated enzyme	2.04478	Kentache 2017	ATCC 17978	4 day pellicle, stationary at 37C
soj	A1S_1551		chromosome partitioning protein	6.49123	Kentache 2017	ATCC 17978	4 day pellicle, stationary at 37C
	A1S_1574		conserved hypothetical protein; membrane protein	2.50794	Kentache 2017	ATCC 17978	4 day pellicle, stationary at 37C
glcB	A1S_1601		malate synthase G	2.18506	Kentache 2017	ATCC 17978	4 day pellicle, stationary at 37C
	A1S_1618		nucleoside-diphosphate-sugar epimerase in strain ACICU	7.95181	Kentache 2017	ATCC 17978	4 day pellicle, stationary at 37C
rraA	A1S_1619		Regulator of ribonuclease activity	2.4955	Kentache 2017	ATCC 17978	4 day pellicle, stationary at 37C
	A1S_1636		poly(hydroxyalcanoate) granule associated protein	4.61413	Kentache 2017	ATCC 17978	4 day pellicle, stationary at 37C
	A1S_1650		Siderophore synthetase component in strain ATCC19606	7.1753	Kentache 2017	ATCC 17978	4 day pellicle, stationary at 37C
	A1S_1655		ferric siderophore receptor protein	4.46634	Kentache 2017	ATCC 17978	4 day pellicle, stationary at 37C
	A1S_1655	gi|126641700	Putative ferric siderophore receptor protein	3.5	Marti 2011	A077	5 day pellicle, stationary at 25C
	A1S_1667		ferric siderophore receptor protein	4.24242	Kentache 2017	ATCC 17978	4 day pellicle, stationary at 37C
	A1S_1684		Nucleoid-associated protein	3.90741	Kentache 2017	ATCC 17978	4 day pellicle, stationary at 37C
acoA	A1S_1699		acetoin:2,6-dichlorophenolindophenol oxidoreductase alpha	10.771	Kentache 2017	ATCC 17978	4 day pellicle, stationary at 37C
acoB	A1S_1700		acetoin:2,6-dichlorophenolindophenol oxidoreductase beta	9.00709	Kentache 2017	ATCC 17978	4 day pellicle, stationary at 37C
acoD	A1S_1702		dihydrolipoamide dehydrogenase	19.3427	Kentache 2017	ATCC 17978	4 day pellicle, stationary at 37C
aspA	A1S_1726		aspartate ammonia-lyase (aspartase)	4.25	Kentache 2017	ATCC 17978	4 day pellicle, stationary at 37C
atoD	A1S_1732		acetoacetyl-CoA transferase, alpha subunit	2.63285	Kentache 2017	ATCC 17978	4 day pellicle, stationary at 37C
bdhA	A1S_1737		3-hydroxybutyrate dehydrogenase	2.14286	Kentache 2017	ATCC 17978	4 day pellicle, stationary at 37C
	A1S_1760		PAAR motif family protein in strain ABBFA)	5.3844	Kentache 2017	ATCC 17978	4 day pellicle, stationary at 37C
fadD	A1S_1815		acyl-CoA synthetase (long-chain-fatty-acid--CoA ligase) (part 1)	3.12812	Kentache 2017	ATCC 17978	4 day pellicle, stationary at 37C
	A1S_1832		NADH-flavin oxidoreductase/NADH oxidase	17.1593	Kentache 2017	ATCC 17978	4 day pellicle, stationary at 37C
pldA	A1S_1919		phospholipase A1 precursor (PldA)	4.59016	Kentache 2017	ATCC 17978	4 day pellicle, stationary at 37C
	A1S_1920		metalloprotease	3.73656	Kentache 2017	ATCC 17978	4 day pellicle, stationary at 37C
ftsY	A1S_1930		cell division protein	2.76316	Kentache 2017	ATCC 17978	4 day pellicle, stationary at 37C
	A1S_1932		conserved hypothetical protein	3.74031	Kentache 2017	ATCC 17978	4 day pellicle, stationary at 37C
	A1S_1935		CBS domain-containing protein (in strain AB57)	5.35088	Kentache 2017	ATCC 17978	4 day pellicle, stationary at 37C
	A1S_1942		glycolate/propanediol utilization protein	3.22581	Kentache 2017	ATCC 17978	4 day pellicle, stationary at 37C
	A1S_1948		transcriptional repressor of multidrug resistance pump (MarR family)	2.23757	Kentache 2017	ATCC 17978	4 day pellicle, stationary at 37C
	A1S_1951		quinoprotein glucose dehydrogenase B	3.47507	Cabral 2011	ATCC 17978	24 hr biofilm, continuous flow microfermentor on Pyrex slide at 37C
	A1S_1951	gi|184158390	Glucose/sorbone dehydrogenase	1.7	Marti 2011	A077	5 day pellicle, stationary at 25C
	A1S_1966		FabZ (3R)-hydroxymyristoyl-[acyl carrier protein] dehydratase	PSM 16	Chabane 2014	A061	5 day pellicle, stationary at 25C
	A1S_1966		FabZ (3R)-hydroxymyristoyl-[acyl carrier protein] dehydratase	PSM 23	Chabane 2014	A077	5 day pellicle, stationary at 25C
bamA	A1S_1969		outer membrane protein BamA	2.42857	Kentache 2017	ATCC 17978	4 day pellicle, stationary at 37C
	A1S_1987	gi|169148594	Putative UDP-galactose 4-epimerase (GalE-like)	**only expressed in biofilms	Shin 2009	1656-2	24 hr biofilm, static at 37C in polystyrene dish
	A1S_2041		conserved hypothetical protein	5.10978	Kentache 2017	ATCC 17978	4 day pellicle, stationary at 37C
	A1S_2042		transcriptional regulator (TetR family)	4.99256	Kentache 2017	ATCC 17978	4 day pellicle, stationary at 37C
	A1S_2053		RDD family protein	2.6	Kentache 2017	ATCC 17978	4 day pellicle, stationary at 37C
	A1S_2080		siderophore receptor (part 1)	6.20137	Kentache 2017	ATCC 17978	4 day pellicle, stationary at 37C
	A1S_2091		conserved hypothetical protein	PSM 101	Chabane 2014	A061	5 day pellicle, stationary at 25C
	A1S_2091		conserved hypothetical protein	PSM 37	Chabane 2014	A077	5 day pellicle, stationary at 25C
	A1S_2091		conserved hypothetical protein	PSM 90	Chabane 2014	A132	5 day pellicle, stationary at 25C
	A1S_2098		alcohol dehydrogenase	8.79552	Kentache 2017	ATCC 17978	4 day pellicle, stationary at 37C
	A1S_2099		alpha/beta hydrolase fold family protein in strain AB307	3.8806	Kentache 2017	ATCC 17978	4 day pellicle, stationary at 37C
ald1	A1S_2102		aldehyde dehydrogenase	17.724	Kentache 2017	ATCC 17978	4 day pellicle, stationary at 37C
	A1S_2123	gi|126642168	Putative signal peptide	1.9	Marti 2011	A077	5 day pellicle, stationary at 25C
	A1S_2150		oxidoreductase, short-chain dehydrogenase/reductase family	7.74674	Kentache 2017	ATCC 17978	4 day pellicle, stationary at 37C
pgaA	A1S_2162		Biofilm PGA synthesis protein pgaA precursor in strain AB307	4.42	Kentache 2017	ATCC 17978	4 day pellicle, stationary at 37C
	A1S_2163		phosphotransferase AB307	2.33696	Kentache 2017	ATCC 17978	4 day pellicle, stationary at 37C
cyoA	A1S_2166		cytochrome o ubiquinol oxidase subunit II	2.45977	Kentache 2017	ATCC 17978	4 day pellicle, stationary at 37C
cyoB	A1S_2167		CyoB cytochrome o ubiquinol oxidase subunit I	PSM 10	Chabane 2014	A077	5 day pellicle, stationary at 25C
cyoB	A1S_2167		CyoB cytochrome o ubiquinol oxidase subunit I	PSM 11	Chabane 2014	A061	5 day pellicle, stationary at 25C
cyoB	A1S_2167		cytochrome o ubiquinol oxidase subunit I	2.21951	Kentache 2017	ATCC 17978	4 day pellicle, stationary at 37C
csuE	A1S_2213		putative protein CsuE; secreted protein related to type I pili	PSM 23	Chabane 2014	A077	5 day pellicle, stationary at 25C
csuE	A1S_2213		putative protein CsuE; secreted protein related to type I pili	PSM 26	Chabane 2014	A061	5 day pellicle, stationary at 25C
csuE	A1S_2213		putative protein CsuE; secreted protein related to type I pili	PSM 34	Chabane 2014	A132	5 day pellicle, stationary at 25C
csuD	A1S_2214		protein CsuD; type I pili usher protein	3.52542	Kentache 2017	ATCC 17978	4 day pellicle, stationary at 37C
csuC	A1S_2215	gi|169795448	Protein CsuC ; putative type I pilus usher pathway chaperone	2.8	Marti 2011	A077	5 day pellicle, stationary at 25C
csuB	A1S_2216		putative protein CsuB; secreted protein type I pili	PSM 22	Chabane 2014	A077	5 day pellicle, stationary at 25C
csuB	A1S_2216		putative protein CsuB; secreted protein type I pili	PSM 25	Chabane 2014	A061	5 day pellicle, stationary at 25C
csuB	A1S_2216		putative protein CsuB; secreted protein type I pili	PSM 32	Chabane 2014	A132	5 day pellicle, stationary at 25C
csuAB	A1S_2217		protein CsuA	PSM 11	Chabane 2014	A132	5 day pellicle, stationary at 25C
csuAB	A1S_2217		protein CsuA	PSM 19	Chabane 2014	A061	5 day pellicle, stationary at 25C
csuAB	A1S_2217		protein CsuA	PSM 27	Chabane 2014	A077	5 day pellicle, stationary at 25C
csuA/B	A1S_2218		CsuA/B	25.2812	Cabral 2011	ATCC 17978	24 hr biofilm, continuous flow microfermentor on Pyrex slide at 37C
csuA/B	A1S_2218		putative protein CsuA/B; secreted protein type I pili	PSM 399	Chabane 2014	A061	5 day pellicle, stationary at 25C
csuA/B	A1S_2218		putative protein CsuA/B; secreted protein type I pili	PSM 406	Chabane 2014	A077	5 day pellicle, stationary at 25C
csuA/B	A1S_2218		putative protein CsuA/B; secreted protein type I pili	PSM 429	Chabane 2014	A132	5 day pellicle, stationary at 25C
csuAB	A1S_2218		protein CsuA/B; secreted protein related to type I pili	11.3483	Kentache 2017	ATCC 17978	4 day pellicle, stationary at 37C
mmsA	A1S_2232		methylmalonate-semialdehyde dehydrogenase, oxidoreductase protein (part 1)	2.31855	Kentache 2017	ATCC 17978	4 day pellicle, stationary at 37C
	A1S_2241		alpha-beta hydrolase family esterase in strain ACICU	3.24706	Kentache 2017	ATCC 17978	4 day pellicle, stationary at 37C
	A1S_2261		cold shock protein	2.22118	Kentache 2017	ATCC 17978	4 day pellicle, stationary at 37C
	A1S_2279		acyl coenzyme A dehydrogenase (HcaD-like)	3.65942	Kentache 2017	ATCC 17978	4 day pellicle, stationary at 37C
	A1S_2281		Anthranilate phosphoribosyltransferase in strain BJAB07104	2.58182	Kentache 2017	ATCC 17978	4 day pellicle, stationary at 37C
metF	A1S_2335		5,10-methylenetetrahydrofolate reductase	4.30976	Kentache 2017	ATCC 17978	4 day pellicle, stationary at 37C
algW	A1S_2340		HtrA-like serine protease (part 2)	2.74157	Kentache 2017	ATCC 17978	4 day pellicle, stationary at 37C
	A1S_2348		hydrolase (in strain ABAYE)	11.8817	Kentache 2017	ATCC 17978	4 day pellicle, stationary at 37C
	A1S_2354		peptidase; metallopeptidase	2.91228	Kentache 2017	ATCC 17978	4 day pellicle, stationary at 37C
barB	A1S_2375		ABC transporter (barB)	2.49554	Kentache 2017	ATCC 17978	4 day pellicle, stationary at 37C
basC	A1S_2384		acinetobactin siderophore biosynthesis protein (basC)	4.09322	Kentache 2017	ATCC 17978	4 day pellicle, stationary at 37C
bauB	A1S_2386		ferric acinetobactin binding protein (BauB)	2.49038	Kentache 2017	ATCC 17978	4 day pellicle, stationary at 37C
bauB	A1S_2386	gi|169795231	Putative ferric acinetobactin binding protein (BauB)	2.4	Marti 2011	A077	5 day pellicle, stationary at 25C
bauB	A1S_2386	gi|169795231	Putative ferric acinetobactin binding protein (BauB)	2.5	Marti 2011	A077	5 day pellicle, stationary at 25C
nlpD	A1S_2432		lipoprotein precursor	10.177	Kentache 2017	ATCC 17978	4 day pellicle, stationary at 37C
sohB	A1S_2444		protease (SohB)	4.3299	Kentache 2017	ATCC 17978	4 day pellicle, stationary at 37C
	A1S_2448		putative phosphate transporter	9.36502	Cabral 2011	ATCC 17978	24 hr biofilm, continuous flow microfermentor on Pyrex slide at 37C
	A1S_2452		aldehyde dehydrogenase	4.93827	Kentache 2017	ATCC 17978	4 day pellicle, stationary at 37C
	A1S_2472		transport protein	5.80247	Kentache 2017	ATCC 17978	4 day pellicle, stationary at 37C
	A1S_2491		signal peptide	3.50218	Kentache 2017	ATCC 17978	4 day pellicle, stationary at 37C
	A1S_2491	gi|184159021	Hypothetical protein	2.369	Shin 2009	1656-2	24 hr biofilm, static at 37C in polystyrene dish
	A1S_2503		outer membrane lipoprotein	2.32704	Kentache 2017	ATCC 17978	4 day pellicle, stationary at 37C
hscC	A1S_2510		chaperone protein	3.16561	Kentache 2017	ATCC 17978	4 day pellicle, stationary at 37C
carO	A1S_2538		29 kDa outer membrane protein	3.03	Cabral 2011	ATCC 17978	24 hr biofilm, continuous flow microfermentor on Pyrex slide at 37C
carO	A1S_2538		29 kDa Omp (CarO)	3.8404	Cabral 2011	ATCC 17978	24 hr biofilm, continuous flow microfermentor on Pyrex slide at 37C
carO	A1S_2538		Omp CarO precursor	4.11894	Cabral 2011	ATCC 17978	24 hr biofilm, continuous flow microfermentor on Pyrex slide at 37C
carO	A1S_2538	gi|83755431	Carbapenem-associated resistance protein precursor (CarO)	2	Marti 2011	A077	5 day pellicle, stationary at 25C
carO	A1S_2538	gi|83755431	Carbapenem-associated resistance protein precursor (CarO)	2.8	Marti 2011	A077	5 day pellicle, stationary at 25C
tolQ	A1S_2591		tolerance to group A colicins, single-stranded DNA filamentous phage, required for OM integrity	5.93662	Kentache 2017	ATCC 17978	4 day pellicle, stationary at 37C
tolR	A1S_2592		tolerance to group A colicins, single-stranded DNA filamentous phage, required for OM integrity	3.84106	Kentache 2017	ATCC 17978	4 day pellicle, stationary at 37C
serC	A1S_2617		3-phosphoserine aminotransferase	2.10155	Kentache 2017	ATCC 17978	4 day pellicle, stationary at 37C
cycA	A1S_2633		D-alanine/D-serine/glycine transport protein (APC family)	2.97546	Kentache 2017	ATCC 17978	4 day pellicle, stationary at 37C
	A1S_2656		tRNA 2-thiocytidine biosynthesis protein TtcA in strain AB0057	6.03524	Kentache 2017	ATCC 17978	4 day pellicle, stationary at 37C
greA	A1S_2688		transcription elongation factor, cleaves 3' nucleotide of paused mRNA	3.49716	Kentache 2017	ATCC 17978	4 day pellicle, stationary at 37C
	A1S_2702		alcohol dehydrogenase	2.13043	Kentache 2017	ATCC 17978	4 day pellicle, stationary at 37C
	A1S_2708		sulfurtransferase in strain ACICU	2.49505	Kentache 2017	ATCC 17978	4 day pellicle, stationary at 37C
gltA	A1S_2710		GltA citrate synthase	PSM 33	Chabane 2014	A061	5 day pellicle, stationary at 25C
sdhC	A1S_2711		SdhC succinate dehydrogenase. cytochrome b556 subunit	PSM 10	Chabane 2014	A077	5 day pellicle, stationary at 25C
sdhC	A1S_2711		SdhC succinate dehydrogenase. cytochrome b556 subunit	PSM 14	Chabane 2014	A132	5 day pellicle, stationary at 25C
sdhC	A1S_2711		SdhC succinate dehydrogenase. cytochrome b556 subunit	PSM 29	Chabane 2014	A061	5 day pellicle, stationary at 25C
bap	A1S_2724		biofilm-associated protein with RTX toxins and related Ca2+-binding domain	5.22989	Kentache 2017	ATCC 17978	4 day pellicle, stationary at 37C
adeI	A1S_2735		membrane fusion protein (AdeA-like)	2.09659	Kentache 2017	ATCC 17978	4 day pellicle, stationary at 37C
	A1S_2738		PlcB protein in Psychrobacter 74%	5	Kentache 2017	ATCC 17978	4 day pellicle, stationary at 37C
	A1S_2740		oxidoreductase/dehydrogenase	2.51596	Kentache 2017	ATCC 17978	4 day pellicle, stationary at 37C
	A1S_2753		putative protein (DcaP-like)	2.57859	Cabral 2011	ATCC 17978	24 hr biofilm, continuous flow microfermentor on Pyrex slide at 37C
	A1S_2753		DcaP-like protein	3.35714	Kentache 2017	ATCC 17978	4 day pellicle, stationary at 37C
	A1S_2753	gi|169632583	Putative protein (DcaP-like)	1.7	Marti 2011	A077	5 day pellicle, stationary at 25C
	A1S_2753	gi|126642784	Putative protein (DcaP-like)	2.009	Shin 2009	1656-2	24 hr biofilm, static at 37C in polystyrene dish
	A1S_2758		stomatin/prohibitin-family membrane protease subunit YbbK [Psychrobacter sp. JCM 18901] 73%	2.21154	Kentache 2017	ATCC 17978	4 day pellicle, stationary at 37C
prpF	A1S_2761		prpF | AcnD-accessory protein PrpF in strain AB0057	3.67698	Kentache 2017	ATCC 17978	4 day pellicle, stationary at 37C
	A1S_2773		putative long-chain fatty acid transport protein	PSM 15	Chabane 2014	A077	5 day pellicle, stationary at 25C
	A1S_2773		putative long-chain fatty acid transport protein	PSM 19	Chabane 2014	A132	5 day pellicle, stationary at 25C
	A1S_2773		putative long-chain fatty acid transport protein	PSM 26	Chabane 2014	A061	5 day pellicle, stationary at 25C
	A1S_2773		long-chain fatty acid transport protein	3.61677	Kentache 2017	ATCC 17978	4 day pellicle, stationary at 37C
	A1S_2773	gi|169794882	Putative long-chain fatty acid transport protein	3.7	Marti 2011	A077	5 day pellicle, stationary at 25C
	A1S_2797		conserved hypothetical protein; membrane protein in strain AB900	2.19971	Kentache 2017	ATCC 17978	4 day pellicle, stationary at 37C
	A1S_2798		sulfite reductase [NADPH] flavoprotein alpha-component; iron-uptake factor]	2.72093	Kentache 2017	ATCC 17978	4 day pellicle, stationary at 37C
ecnB	A1S_2809		EcnB bacteriolytic lipoprotein entericidin B.	PSM 16	Chabane 2014	A132	5 day pellicle, stationary at 25C
mscL	A1S_2834		mscL mechanosensitive channel	PSM 26	Chabane 2014	A061	5 day pellicle, stationary at 25C
mscL	A1S_2834		mscL mechanosensitive channel	PSM 5	Chabane 2014	A132	5 day pellicle, stationary at 25C
mscL	A1S_2834		mechanosensitive channel	2.05145	Kentache 2017	ATCC 17978	4 day pellicle, stationary at 37C
ompA	A1S_2840		OmpA	1.55543	Cabral 2011	ATCC 17978	24 hr biofilm, continuous flow microfermentor on Pyrex slide at 37C
ompA	A1S_2840		OmpA	2.11016	Cabral 2011	ATCC 17978	24 hr biofilm, continuous flow microfermentor on Pyrex slide at 37C
	A1S_2842		acetyl-CoA acetyltransferase (Acetoacetyl-CoA thiolase)	3.02867	Kentache 2017	ATCC 17978	4 day pellicle, stationary at 37C
	A1S_2849		glucose-sensitive porin (OprB-like )	2.92962	Kentache 2017	ATCC 17978	4 day pellicle, stationary at 37C
accD	A1S_2869		acetylCoA carboxylase, beta subunit	2.01049	Kentache 2017	ATCC 17978	4 day pellicle, stationary at 37C
	A1S_2877		TonB-dependent Outer membrane receptor for vitamin B12/cobalamin transport (Btub)	2.64069	Kentache 2017	ATCC 17978	4 day pellicle, stationary at 37C
	A1S_2878		cobalamin adenosyltransferase	5.76047	Kentache 2017	ATCC 17978	4 day pellicle, stationary at 37C
	A1S_2880		conserved hypothetical protein	2.04149	Kentache 2017	ATCC 17978	4 day pellicle, stationary at 37C
acdA	A1S_2887		acyl-CoA dehydrogenase	2.4212	Kentache 2017	ATCC 17978	4 day pellicle, stationary at 37C
ilvE	A1S_2904		branched-chain amino acid transferase	2.38238	Kentache 2017	ATCC 17978	4 day pellicle, stationary at 37C
	A1S_2931		Heavy metal efflux pump	4.27828	Kentache 2017	ATCC 17978	4 day pellicle, stationary at 37C
estA	A1S_2956		carboxylesterase (ALI-esterase) (B-esterase) (MONOBUTYRASE)	2.24107	Kentache 2017	ATCC 17978	4 day pellicle, stationary at 37C
	A1S_2987		lipoprotein precursor	2.82243	Kentache 2017	ATCC 17978	4 day pellicle, stationary at 37C
rpsL	A1S_3001		RpsI 30S ribosomal protein S9	PSM 39	Chabane 2014	A061	5 day pellicle, stationary at 25C
	A1S_3033		transcriptional regulator of aroF, aroG, tyrA and aromatic amino acid transport [Glaciecola lipolytica] 32%	5.12968	Kentache 2017	ATCC 17978	4 day pellicle, stationary at 37C
	A1S_3051		conserved hypothetical protein; exported protein	7.44526	Kentache 2017	ATCC 17978	4 day pellicle, stationary at 37C
rpsD	A1S_3057		RpsD 30S ribosomal protein S4	PSM 36	Chabane 2014	A061	5 day pellicle, stationary at 25C
secY	A1S_3061		preprotein translocase, SecY subunit	2.46688	Kentache 2017	ATCC 17978	4 day pellicle, stationary at 37C
rplO	A1S_3062		RplO 50S ribosomal protein L15	PSM 46	Chabane 2014	A061	5 day pellicle, stationary at 25C
rplE	A1S_3069		RplE 50S ribosomal protein L5	PSM 33	Chabane 2014	A061	5 day pellicle, stationary at 25C
rplP	A1S_3074		RplP 50S ribosomal protein L16	PSM 18	Chabane 2014	A061	5 day pellicle, stationary at 25C
rpsC	A1S_3075		RpsC 30S ribosomal protein S3	PSM 16	Chabane 2014	A077	5 day pellicle, stationary at 25C
rpsC	A1S_3075		RpsC 30S ribosomal protein S3	PSM 5	Chabane 2014	A132	5 day pellicle, stationary at 25C
rpsC	A1S_3075		RpsC 30S ribosomal protein S3	PSM 64	Chabane 2014	A061	5 day pellicle, stationary at 25C
	A1S_3097		cytokinin riboside 5'-monophosphate phosphoribohydrolase LOGL1-like [Pantholops hodgsonii) 79%	4.1	Kentache 2017	ATCC 17978	4 day pellicle, stationary at 37C
ttgA	A1S_3103		toluene tolerance efflux transporter (ABC superfamily, atp_bind)	2.15652	Kentache 2017	ATCC 17978	4 day pellicle, stationary at 37C
astE	A1S_3128		succinylglutamate desuccinylase	3.44828	Kentache 2017	ATCC 17978	4 day pellicle, stationary at 37C
astB	A1S_3129		succinylarginine dihydrolase	3.37918	Kentache 2017	ATCC 17978	4 day pellicle, stationary at 37C
astD	A1S_3130		succinylglutamic semialdehyde dehydrogenase	2.35395	Kentache 2017	ATCC 17978	4 day pellicle, stationary at 37C
astC	A1S_3132		succinylornithine transaminase (also has acetylornitine transaminase activity, PLP-dependent) (carbon starvation protein C) (part 2)	2.68951	Kentache 2017	ATCC 17978	4 day pellicle, stationary at 37C
	A1S_3136		conserved hypothetical protein	4.31034	Kentache 2017	ATCC 17978	4 day pellicle, stationary at 37C
acr	A1S_3224		fatty acyl-CoA reductase (hexadecanal dehydrogenase,acylating)	5.4602	Kentache 2017	ATCC 17978	4 day pellicle, stationary at 37C
envZ	A1S_3230		sensory histidine kinase in two-component regulatory system with OmpR	3.88889	Kentache 2017	ATCC 17978	4 day pellicle, stationary at 37C
	A1S_3233		acetyltransferase (GNAT) family protein in strain AB307	2.54754	Kentache 2017	ATCC 17978	4 day pellicle, stationary at 37C
	A1S_3236		DNA translocase FtsK [Alcanivorax pacificus] 37%	2.27363	Kentache 2017	ATCC 17978	4 day pellicle, stationary at 37C
hisA	A1S_3238		phosphoribosylformimino-5-aminoimidazole carboxamide isomerase	4.05858	Kentache 2017	ATCC 17978	4 day pellicle, stationary at 37C
hisA	A1S_3238	gi|126389130	Phosphoribosylformimino-5-aminoimidazole carboxamide ribonucleotide (ProFAR) isomerase	**only expressed in biofilms	Shin 2009	1656-2	24 hr biofilm, static at 37C in polystyrene dish
	A1S_3300		sodium:solute symporter	4.67866	Kentache 2017	ATCC 17978	4 day pellicle, stationary at 37C
acs	A1S_3309		acetyl-CoA synthetase	2.88828	Kentache 2017	ATCC 17978	4 day pellicle, stationary at 37C
xenB	A1S_3314		xenobiotic reductase	17.1264	Kentache 2017	ATCC 17978	4 day pellicle, stationary at 37C
	A1S_3324		ferric siderophore receptor protein (part 1)	7.056	Kentache 2017	ATCC 17978	4 day pellicle, stationary at 37C
aceF	A1S_3327		dihydrolipoamide S-acetyltransferase, E2 component of the pyruvate dehydrogenase	2.82443	Kentache 2017	ATCC 17978	4 day pellicle, stationary at 37C
ftsZ	A1S_3331	gi|169794353	Cell division protein FtsZ	1.7	Marti 2011	A077	5 day pellicle, stationary at 25C
ddlB	A1S_3334		D-alanine-D-alanine ligase B	3.15193	Kentache 2017	ATCC 17978	4 day pellicle, stationary at 37C
pyrE	A1S_3340		orotate phosphoribosyltransferase	3.39339	Kentache 2017	ATCC 17978	4 day pellicle, stationary at 37C
xth	A1S_3341	gi|213159082	Exodeoxyribonuclease III	2.132	Shin 2009	1656-2	24 hr biofilm, static at 37C in polystyrene dish
	A1S_3342		arsenate reductase (glutaredoxine)	3.3657	Kentache 2017	ATCC 17978	4 day pellicle, stationary at 37C
	A1S_3343		conserved hypothetical protein; putative exported protein	PSM 8	Chabane 2014	A077	5 day pellicle, stationary at 25C
	A1S_3343		conserved hypothetical protein; putative exported protein	PSM 8	Chabane 2014	A061	5 day pellicle, stationary at 25C
	A1S_3348		conserved hypothetical protein; exported protein in strain AYE	2.331	Kentache 2017	ATCC 17978	4 day pellicle, stationary at 37C
	A1S_3377	gi|169794306	Putative secretory lipase precursor	2	Marti 2011	A077	5 day pellicle, stationary at 25C
	A1S_3384		conserved hypothetical protein	PSM 23	Chabane 2014	A077	5 day pellicle, stationary at 25C
	A1S_3384		conserved hypothetical protein	PSM 45	Chabane 2014	A132	5 day pellicle, stationary at 25C
	A1S_3384		conserved hypothetical protein	PSM 52	Chabane 2014	A061	5 day pellicle, stationary at 25C
hutG	A1S_3402		formimidoylglutamase (Formiminoglutamase) (Formiminoglutamate hydrolase)	3.94558	Kentache 2017	ATCC 17978	4 day pellicle, stationary at 37C
hutI	A1S_3403		Imidazolonepropionase (Imidazolone-5-propionate hydrolase)	5.13834	Kentache 2017	ATCC 17978	4 day pellicle, stationary at 37C
hmgB	A1S_3414		fumarylacetoacetase (Fumarylacetoacetate hydrolase)	12.9688	Kentache 2017	ATCC 17978	4 day pellicle, stationary at 37C
hmgC	A1S_3415		maleylacetoacetate isomerase (MAAI)	19.1038	Kentache 2017	ATCC 17978	4 day pellicle, stationary at 37C
hmgA	A1S_3416		homogentisate 1,2-dioxygenase	6.58407	Kentache 2017	ATCC 17978	4 day pellicle, stationary at 37C
hpd	A1S_3418		4-hydroxyphenylpyruvate dioxygenase (4HPPD)(HPPDase)	16.8306	Kentache 2017	ATCC 17978	4 day pellicle, stationary at 37C
bamC	A1S_3424		Outer membrane assembly protein BamC	3.16129	Kentache 2017	ATCC 17978	4 day pellicle, stationary at 37C
	A1S_3427		ATPase	3.88281	Kentache 2017	ATCC 17978	4 day pellicle, stationary at 37C
	A1S_3430		dienelactone hydrolase in strain AB0057	2.41722	Kentache 2017	ATCC 17978	4 day pellicle, stationary at 37C
	A1S_3447		RND efflux membrane fusion protein precursor	4.17143	Kentache 2017	ATCC 17978	4 day pellicle, stationary at 37C
	A1S_3459		outer membrane protein [Gammaproteobacteria bacterium MOLA455] 31%	2.60338	Kentache 2017	ATCC 17978	4 day pellicle, stationary at 37C
	A1S_3626		hypothetical protein	3.22177	Kentache 2017	ATCC 17978	4 day pellicle, stationary at 37C
	A1S_3662		hypothetical protein	10.458	Kentache 2017	ATCC 17978	4 day pellicle, stationary at 37C
	A1S_3858		conserved hypothetical protein	3.35514	Kentache 2017	ATCC 17978	4 day pellicle, stationary at 37C
	NID		hypothetical protein; exported protein	2.0581	Kentache 2017	ATCC 17978	4 day pellicle, stationary at 37C
	NID		NADP-dependent glyceraldehyde-3-phosphate dehydrogenase (part 1)	2.10317	Kentache 2017	ATCC 17978	4 day pellicle, stationary at 37C
	NID		NADP-dependent glyceraldehyde-3-phosphate dehydrogenase (part 2)	2.2093	Kentache 2017	ATCC 17978	4 day pellicle, stationary at 37C
ffh	NID		4.5S-RNP protein, GTP binding export factor	2.55882	Kentache 2017	ATCC 17978	4 day pellicle, stationary at 37C
	NID		LPS glycosyltransferase subfamily in strain AB0057	2.77605	Kentache 2017	ATCC 17978	4 day pellicle, stationary at 37C
	NID		conserved hypothetical protein; exported protein	3.37589	Kentache 2017	ATCC 17978	4 day pellicle, stationary at 37C
	NID		acetylhydrolase [Streptomyces sp. NRRL S-378] 32%	5.82692	Kentache 2017	ATCC 17978	4 day pellicle, stationary at 37C
	No alignment	gi|213155752	Putative lipoprotein	1.9	Marti 2011	A077	5 day pellicle, stationary at 25C
	No alignment	gi|114809968	Aminoglycoside acetyltransferase (6') type I	2.042	Shin 2009	1656-2	24 hr biofilm, static at 37C in polystyrene dish
	No alignment	gi|184156395	Nucleoside-diphosphate sugar epimerase	2.482	Shin 2009	1656-2	24 hr biofilm, static at 37C in polystyrene dish
	No alignment	gi|22299660	Putative transcriptional regulator	2.866	Shin 2009	1656-2	24 hr biofilm, static at 37C in polystyrene dish
	No alignment	gi|16125949	Sensor histidine kinase/response regulator	3.092	Shin 2009	1656-2	24 hr biofilm, static at 37C in polystyrene dish
	No alignment	gi|33860998	aldo/keto Reductase	3.321	Shin 2009	1656-2	24 hr biofilm, static at 37C in polystyrene dish
	No alignment	gi|155674975	beta-Lactamase PER-1	5.643	Shin 2009	1656-2	24 hr biofilm, static at 37C in polystyrene dish
	No alignment	gi|37520091	N-acetylmuramoyl-L-alanine amidase	**only expressed in biofilms	Shin 2009	1656-2	24 hr biofilm, static at 37C in polystyrene dish
	No alignment	gi|42561530	tRNA uridine 5-carboxymethylaminomethyl modification enzyme GidA	**only expressed in biofilms	Shin 2009	1656-2	24 hr biofilm, static at 37C in polystyrene dish
	No alignment	gi|94970507	Diguanylate cyclase with PAS/PAC sensor	**only expressed in biofilms	Shin 2009	1656-2	24 hr biofilm, static at 37C in polystyrene dish
